# Supplementary material for: In silico prediction of the animal susceptibility and virtual screening of natural compounds against SARS-CoV-2: Molecular dynamics simulation based analysis
Source: Front Genet. 2022 Aug 30;13:906955. doi: 10.3389/fgene.2022.906955 (PMC9468858; doi:10.3389/fgene.2022.906955)
Supplement: Supplementary file 1 [file Table2.xlsx]

## Sheet: ST2
SUPPLEMENTARY INFORMATION:
Manuscript Title: In silico prediction of the Animal Susceptibility and virtual screening of natural compounds against SARS-CoV-2: Molecular Dynamics Simulation based analysis
Authors: Priyanka Garg, Venkata Krishna Vanamamalai, Itishree Jali, Shailesh Sharma*
Affiliation:
National Institute of Animal Biotechnology (NIAB), Opposite Journalist Colony, Near Gowlidoddi, Extended Q City Road, Gachibowli,
Hyderabad, Telangana, India PIN: 500 032
*Corresponding Author:
Dr. Shailesh Sharma, Scientist - D
Email id: shailesh.sharma@niab.org.in
Supplementary Table 2 Table showing the evaluation of homology modeled structures through SAVES

## Sheet: 6LZG
	SAVES v6.0
Organisms	VERIFY 3D	ERRAT	PROVE	Procheck
Bos taurus (Exotic Cattle)	0.9899	98.8014	0.031	0.941
Bubalus bubalis (Buffalo)	0.9866	98.8014	0.031	0.941
Capra hircus (Goat)	0.9882	98.8014	0.032	0.944
Ovis aries (Sheep)	0.9866	98.1132	0.031	0.948
Sus scrofa (Pig)	0.9446	98.2906	0.033	0.947
Equus asinus (Donkey)	0.946	96.2766	0.027	0.947
Rhinolophus ferrumequinum (Greater horseshoe bat)	0.9815	98.2906	0.033	0.942
Manis javanica (Sunda pangolin)	0.9631	98.8014	0.028	0.944
Panthera tigris altaica (Siberian Tiger)	0.995	98.8055	0.031	0.946
Cricetulus griseus (Hamster)	0.9463	99.1453	0.03	0.944
Homo sapiens (Human)	0.9446	99.4863	0.026	0.948
Loxodonta africana (African elephant)	0.9509	98.7889	0.03	0.949
Gallus gallus (Chicken)	0.963	95.7045	0.037	0.943
Aquila chrysaetos chrysaetos (Golden Eagle)	0.9681	97.582	0.036	0.948
Crocodylus porosus (Salt water alligator)	0.9411	98.6254	0.035	0.949
Chelonia mydas (Green sea turtle)	0.9564	96.4041	0.034	0.941
DOMAINS	VERIFY 3D	ERRAT	PROVE	Procheck
Domain 3	0.9399	97.82	0.047	0.872
