# Supplementary material for: In silico prediction of the animal susceptibility and virtual screening of natural compounds against SARS-CoV-2: Molecular dynamics simulation based analysis
Source: Front Genet. 2022 Aug 30;13:906955. doi: 10.3389/fgene.2022.906955 (PMC9468858; doi:10.3389/fgene.2022.906955)
Supplement: Supplementary file 2 [file Table3.XLSX]

## Sheet: ST3
SUPPLEMENTARY INFORMATION:
Manuscript Title: In-silico prediction of the Animal Susceptibility and virtual screening of natural compounds against
SARS-CoV-2: Molecular Dynamics Simulation based analysis
Authors: Priyanka Garg, Venkata Krishna Vanamamalai, Itishree Jali, Shailesh Sharma*
Affiliation:
National Institute of Animal Biotechnology (NIAB), Opposite Journalist Colony, Near Gowlidoddi, Extended Q City Road, Gachibowli,
Hyderabad, Telangana, India PIN: 500 032
*Corresponding Author:
Dr. Shailesh Sharma, Scientist - D
Email id: shailesh.sharma@niab.org.in
Supplementary Table 3 Table showing the complete BlastP results with annotations

## Sheet: Blastp
Datasets	Domains	Domain Number 1	Domain Number 2	Domain Number 3	Domain Number 4	Domain Number 5	Domain Number 6	Domain Number 7	Domain Number 8	Domain Number 9	Domain Number 10	Domain Number 11	Domain Number 12	Domain Number 13	Domain Number 14
	Different proteomes Superfamily Annotation	Trypsin-like serine proteases	DNA/RNA polymerases	DNA/RNA polymerases	S-adenosyl-L-methionine-dependent methyltransferases	Coronavirus NSP8-like	EndoU-like	Replicase NSP9	SARS Nsp1-like	Coronavirus NSP10-like	Coronavirus NSP7-like	NSP3A-like	Macro domain-like	P-loop containing nucleoside triphosphate hydrolases	NA
LIVESTOCK ANIMAL	Bos taurus (Cattle)	No hits	No hits	No hits	No hits	No hits	4 hits	No hits	3 hits	No hits	No hits	No hits	7 hits	8 hits	No hits
	Bubalus bubalis (Buffalo)	No hits	1 hit	No hits	No hits	No hits	1 hit	No hits	6 hits	3 hits	No hits	No hits	9 hits	8 hits	No hits
	Ovis aries (Sheep)	No hits	2 hits	No hits	2 hits	No hits	No hits	No hits	6 hits	2 hits	No hits	No hits	7 hits	5 hits	No hits
	Capra hircus (Goat)	No hits	No hits	No hits	1 hit	No hits	No hits	No hits	4 hits	2 hits	No hits	No hits	4 hits	9 hits	No hits
	Gallus gallus (Chicken)	No hits	No hits	No hits	No hits	No hits	3 hits	5 hits	No hits	No hits	No hits	No hits	7 hits	3 hits	No hits
	Sus scrofa (Pig)	No hits	1 hit	No hits	1 hit	No hits	3 hits	No hits	1 hit	No hits	No hits	No hits	8 hits	18 hits	No hits
	Homo sapiens (Human)	No hits	No hits	No hits	No hits	No hits	No hits	No hits	2 hits	No hits	No hits	No hits	33 hits	12 hits	No hits
WILD ANIMAL	Equus asinus (Donkey)	No hits	1 hit	No hits	No hits	No hits	2 hits	No hits	1 hit	7 hits	No hits	No hits	11 hits	7 hits	No hits
	Manis javanica (Sunda pangolin)	No hits	No hits	No hits	3 hits	No hits	3 hits	1 hits	1 hit	No hits	No hits	No hits	2 hits	10 hits	1 hit
	Aquila chrysaetos chrysaetos (Golden Eagle)	No hits	No hits	No hits	No hits	No hits	3 hits	1 hit	1 hit	No hits	No hits	1 hits	7 hits	5 hits	2 hits
	Loxodonta Africana (African elephant)	No hits	No hits	No hits	No hits	No hits	No hits	No hits	2 hits	7 hits	No hits	No hits	5 hits	8 hits	No hits
	Panthera tigris altaica (Siberian Tiger)	No hits	1 hit	No hits	1 hit	No hits	1 hit	1 hit	2 hits	4hits	No hits	1 hit	2 hits	5 hits	No hits
	Cricetulus griseus (Hamster)	No hits	2 hits	No hits	No hits	No hits	No hits	No hits	4 hits	No hits	No hits	No hits	12 hits	11 hits	No hits
	Crocodylus porosus (Salt water alligator)	No hits	No hits	No hits	1 hit	No hits	No hits	2 hits	1 hit	No hits	No hits	2 hits	4 hits	10 hits	1 hit
	Chelonia mydas (Green sea turtle)	No hits	No hits	No hits	2 hits	No hits	No hits	No hits	1 hit	1 hit	No hits	2 hits	9 hits	9 hits	No hits
	Rhinolophus ferrumequinum (Greater horseshoe bat)	No hits	No hits	No hits	3 hits	No hits	1 hit	No hits	2 hits	4 hits	No hits	No hits	7 hits	4 hits	No hits
