# Supplementary material for: In silico prediction of the animal susceptibility and virtual screening of natural compounds against SARS-CoV-2: Molecular dynamics simulation based analysis
Source: Front Genet. 2022 Aug 30;13:906955. doi: 10.3389/fgene.2022.906955 (PMC9468858; doi:10.3389/fgene.2022.906955)
Supplement: Supplementary file 7 [file Table4.XLSX]

## Sheet: ST4
SUPPLEMENTARY INFORMATION:
Manuscript Title: In-silico prediction of the Animal Susceptibility and virtual screening of natural compounds against
SARS-CoV-2: Molecular Dynamics Simulation based analysis
Authors: Priyanka Garg, Venkata Krishna Vanamamalai, Itishree Jali, Shailesh Sharma*
Affiliation:
National Institute of Animal Biotechnology (NIAB), Opposite Journalist Colony, Near Gowlidoddi, Extended Q City Road, Gachibowli,
Hyderabad, Telangana, India PIN: 500 032
*Corresponding Author:
Dr. Shailesh Sharma, Scientist - D
Email id: shailesh.sharma@niab.org.in
Supplementary Table 4 Table showing the details of 10 molecules with their 10 conformations selected on the basis of their Binding Energy (KCal/mol) with Domain 3
The sheet List shows the table of the 10 molecules with Binding energies and the other sheets (A-J) shows the details of 10 conformations of each of the 10 selected molecules

## Sheet: List
Molecules	Binding Energy (KCal/mol)	Sheet
ZINC000085550032	-13.62	A
ZINC000085550048	-12.73	B
ZINC000020413317	-12.42	C
ZINC000106920451	-12.34	D
ZINC000008382440	-12.28	E
ZINC000103666966	-12.22	F
ZINC000253502470	-12.15	G
ZINC000085489869	-12.06	H
ZINC000030883119	-11.99	I
ZINC000085550027	-11.98	J

## Sheet: A
MODEL NUM	Estimated Free Energy of Binding (kcal/mol)	Estimated Inhibition Constant, Ki (nM)	Final Intermolecular Energy (kcal/mol)	Torsional Free Energy (kcal/mol)	Residues with H-Bonds	Torsional Degree of freedom
MODEL 1	-13.94	0.06005	-15.13	1.19	ASP34,ALA35	4
MODEL 2	-13.93	0.06147	-15.12	1.19	ALA35	4
MODEL 3	-13.89	0.0656	-15.08	1.19	ALA35,CYS86	4
MODEL 4	-13.85	0.07012	-15.04	1.19	ASP34,ALA35	4
MODEL 5	-13.43	0.143	-14.62	1.19	ALA35,CYS86	4
MODEL 6	-5.36	118320	-6.55	1.19	THR90	4
MODEL 7	-5.27	137130	-6.46	1.19	THR90	4
MODEL 8	-4.78	311960	-5.97	1.19	THR90	4
MODEL 9	-3.18	4640000	-4.37	1.19	-	4
MODEL 10	-2.88	7770000	-4.07	1.19	-	4

## Sheet: B
MODEL NUM	Estimated Free Energy of Binding (kcal/mol)	Estimated Inhibition Constant, Ki (nM)	Final Intermolecular Energy (kcal/mol)	Torsional Free Energy (kcal/mol)	Residues with H-Bonds	Torsional Degree of freedom
MODEL 1	-12.73	0.46123	-13.62	0.89	ALA35,GLU84	3
MODEL 2	-12.72	0.46991	-13.61	0.89	ALA35,GLU84	3
MODEL 3	-12.71	0.48005	-13.6	0.89	ALA35,GLU84	3
MODEL 4	-12.69	0.50305	-13.58	0.89	ALA35,GLU84	3
MODEL 5	-12.6	0.57773	-13.49	0.89	ALA35,GLU84	3
MODEL 6	-12.6	0.58517	-13.49	0.89	ALA35,GLU84	3
MODEL 7	-11.32	5.03	-12.21	0.89	GLU84	3
MODEL 8	-11.32	5.05	-12.21	0.89	GLU84	3
MODEL 9	-5.85	51570	-6.74	0.89	-	3
MODEL 10	-5.37	114920	-6.26	0.89	-	3

## Sheet: C
MODEL NUM	Estimated Free Energy of Binding (kcal/mol)	Estimated Inhibition Constant, Ki (nM)	Final Intermolecular Energy (kcal/mol)	Torsional Free Energy (kcal/mol)	Residues with H-Bonds	Torsional Degree of freedom
MODEL 1	-12.42	1.15	-14.21	1.79	ASP 34, ALA 35, VAL 37, TRP 73	6
MODEL 2	-11.89	1.92	-13.68	1.79	ALA 35, VAL 37, TRP 73, HIS 83	6
MODEL 3	-11.33	4.97	-13.12	1.79	ASP 34, ALA 35, TRP 73	6
MODEL 4	-11.3	5.22	-13.09	1.79	ASP 34, TRP 73	6
MODEL 5	-11.27	5.51	-13.06	1.79	ASP 33, ALA 35, TRP 73	6
MODEL 6	-11.24	5.77	-13.03	1.79	VAL 37, HIS 83	6
MODEL 7	-10.94	9.54	-12.73	1.79	ALA 35, TRP 73	6
MODEL 8	-10.92	9.95	-12.71	1.79	ASP 34, TRP 73	6
MODEL 9	-10.29	28.55	-12.08	1.79	TRP 73	6
MODEL 10	-9.37	134.89	-11.16	1.79	TRP 73, HIS 83	6

## Sheet: D
MODEL NUM	Estimated Free Energy of Binding (kcal/mol)	Estimated Inhibition Constant, Ki (nM)	Final Intermolecular Energy (kcal/mol)	Torsional Free Energy (kcal/mol)	Residues with H-Bonds	Torsional Degree of freedom
MODEL 1	-12.34	2.52	-14.43	2.09	ALA35	7
MODEL 2	-11.73	5.38	-13.82	2.09	TRP73	7
MODEL 3	-11.28	6.03	-13.37	2.09	LYS71	7
MODEL 4	-11.21	6.41	-13.3	2.09	ALA35,HIS88	7
MODEL 5	-11.18	17.65	-13.27	2.09	VAL37,TRP73,GLU75	7
MODEL 6	-10.58	19.36	-12.67	2.09	ASP33	7
MODEL 7	-10.52	57.54	-12.61	2.09	TRP73,GLU75	7
MODEL 8	-9.88	65.02	-11.97	2.09	ALA35,VAL37	7
MODEL 9	-9.8	663170	-11.89	2.09	GLN88	7
MODEL 10	-4.34	1110000	-6.43	2.09	-	7

## Sheet: E
MODEL NUM	Estimated Free Energy of Binding (kcal/mol)	Estimated Inhibition Constant, Ki (nM)	Final Intermolecular Energy (kcal/mol)	Torsional Free Energy (kcal/mol)	Residues with H-Bonds	Torsional Degree of freedom
MODEL 1	-12.28	2.85	-14.37	2.09	HIS 83	7
MODEL 2	-11.46	3.97	-13.55	2.09	HIS 83	7
MODEL 3	-9.76	69.99	-11.85	2.09	HIS 83	7
MODEL 4	-7.79	1960	-9.88	2.09	-	7
MODEL 5	-7.54	2950	-9.63	2.09	-	7
MODEL 6	-7.41	3690	-9.5	2.09	-	7
MODEL 7	-7.16	5580	-9.25	2.09	-	7
MODEL 8	-6.55	15700	-8.64	2.09	-	7
MODEL 9	-6.54	16140	-8.63	2.09	-	7
MODEL 10	-6.29	24630	-8.38	2.09	-	7

## Sheet: F
MODEL NUM	Estimated Free Energy of Binding (kcal/mol)	Estimated Inhibition Constant, Ki (nM)	Final Intermolecular Energy (kcal/mol)	Torsional Free Energy (kcal/mol)	Residues with H-Bonds	Torsional Degree of freedom
MODEL 1	-12.23	1.09	-14.02	1.79	ALA 35, TRP 73, HIS 83	6
MODEL 2	-12.09	1.37	-13.88	1.79	ALA 35, TRP 73, HIS 83	6
MODEL 3	-11.93	1.8	-13.72	1.79	ALA 35, TRP 73, HIS 83	6
MODEL 4	-11.86	2.01	-13.65	1.79	ALA 35, TRP 73, HIS 83	6
MODEL 5	-11.85	2.07	-13.64	1.79	ALA 35, TRP 73, HIS 83	6
MODEL 6	-11.81	2.2	-13.6	1.79	TRP 73, HIS 83	6
MODEL 7	-11.55	3.4	-13.34	1.79	ASP 34, GLU84	6
MODEL 8	-11.12	7.06	-12.91	1.79	ASP 34	6
MODEL 9	-10.65	15.67	-12.44	1.79	GLU 84	6
MODEL 10	-9.98	48.24	-11.77	1.79	ALA 35	6

## Sheet: G
MODEL NUM	Estimated Free Energy of Binding (kcal/mol)	Estimated Inhibition Constant, Ki (nM)	Final Intermolecular Energy (kcal/mol)	Torsional Free Energy (kcal/mol)	Residues with H-Bonds	Torsional Degree of freedom
MODEL 1	-12.15	1.99	-15.43	3.28	VAL37,GLU75	11
MODEL 2	-11.87	63.22	-15.15	3.28	VAL37,TRP73,ALA35	11
MODEL 3	-9.82	92.79	-13.1	3.28	GLU84	11
MODEL 4	-9.59	142.04	-12.87	3.28	VAL37,PHE39	11
MODEL 5	-9.34	166.02	-12.62	3.28	-	11
MODEL 6	-9.25	196.13	-12.53	3.28	VAL37,PHE39	11
MODEL 7	-9.15	344.33	-12.43	3.28	GLU84	11
MODEL 8	-8.82	3530000	-12.1	3.28	THR90	11
MODEL 9	-3.35	14940000	-6.63	3.28	GLN88,THR90	11
MODEL 10	-2.49	16920000	-5.77	3.28	-	11

## Sheet: H
MODEL NUM	Estimated Free Energy of Binding (kcal/mol)	Estimated Inhibition Constant, Ki (nM)	Final Intermolecular Energy (kcal/mol)	Torsional Free Energy (kcal/mol)	Residues with H-Bonds	Torsional Degree of freedom
MODEL 1	-12.06	11.22	-15.94	3.88	ALA35	13
MODEL 2	-10.45	21.81	-14.33	3.88	ALA35	13
MODEL 3	-9.78	67.35	-13.66	3.88	ALA35	13
MODEL 4	-9.48	112.97	-13.36	3.88	-	13
MODEL 5	-7.95	1480	-11.83	3.88	ALA35	13
MODEL 6	-7.2	5270	-11.08	3.88	-	13
MODEL 7	-4.97	227300	-8.85	3.88	-	13
MODEL 8	-3.64	2130000	-7.52	3.88	ALA35	13
MODEL 9	-2.81	8700000	-6.69	3.88	-	13
MODEL 10	-2.65	11390000	-6.53	3.88	ALA35	13

[truncated: 2 more sheets: I, J]
