# Supplementary material for: In silico prediction of the animal susceptibility and virtual screening of natural compounds against SARS-CoV-2: Molecular dynamics simulation based analysis
Source: Front Genet. 2022 Aug 30;13:906955. doi: 10.3389/fgene.2022.906955 (PMC9468858; doi:10.3389/fgene.2022.906955)
Supplement: Supplementary file 8 [file Table1.xlsx]

## Sheet: ST1
SUPPLEMENTARY INFORMATION:
Manuscript Title: In silico prediction of the Animal Susceptibility and virtual screening of natural compounds against SARS-CoV-2: Molecular Dynamics Simulation based analysis
Authors: Priyanka Garg, Venkata Krishna Vanamamalai, Itishree Jali, Shailesh Sharma*
Affiliation:
National Institute of Animal Biotechnology (NIAB), Opposite Journalist Colony, Near Gowlidoddi, Extended Q City Road, Gachibowli,
Hyderabad, Telangana, India PIN: 500 032
*Corresponding Author:
Dr. Shailesh Sharma, Scientist - D
Email id: shailesh.sharma@niab.org.in
Supplementary Table 1 Table showing the information of sequence identity, sequence similarity and coverage with template

## Sheet: 6LGZ
Organisms	Sequence identity	Sequence Similarity	Coverage
Bos taurus (Exotic Cattle)	80.57	0.55	0.96
Bubalus bubalis (Buffalo)	81.21	0.56	0.99
Capra hircus (Goat)	81.97	0.56	0.99
Ovis aries (Sheep)	81.97	0.56	0.99
Sus scrofa (Pig)	81.08	0.56	0.99
Equus asinus (Donkey)	86.94	0.58	1
Rhinolophus ferrumequinum (Greater horseshoe bat)	81.11	0.56	0.99
Manis javanica (Sunda pangolin)	84.83	0.57	1
Panthera tigris altaica (Siberian Tiger)	85.77	0.57	1
Cricetulus griseus (Hamster)	84.01	0.57	0.99
Homo sapiens (Human)	100	0.62	0.99
Loxodonta africana (African elephant)	81.12	0.56	0.99
Gallus gallus (Chicken)	67.22	0.51	0.97
Aquila chrysaetos chrysaetos (Golden Eagle)	66.97	0.51	0.97
Crocodylus porosus (Salt water alligator)	67.39	0.51	0.97
Chelonia mydas (Green sea turtle)	64.91	0.5	0.96
